# Supplementary material for: Quantifying In-Host Quasispecies Evolution
Source: Int J Mol Sci. 2023 Jan 9;24(2):1301. doi: 10.3390/ijms24021301 (PMC9867078; doi:10.3390/ijms24021301)
Supplement: Supplementary file 1 [file ijms-24-01301-s001.zip]

Archive with 1 entries (1 files):
- ijms-2094920-supplementary.pdf
